# Supplementary material for: Early Growth Response 1 Strengthens Pol-III-Directed Transcription and Transformed Cell Proliferation by Controlling PTEN/AKT Signalling Activity
Source: Int J Mol Sci. 2022 Apr 29;23(9):4930. doi: 10.3390/ijms23094930 (PMC9105817; doi:10.3390/ijms23094930)
Supplement: Supplementary file 1 [file ijms-23-04930-s001.zip]

Archive with 1 entries (1 files):
- ijms-1557396-supplementary.pdf
